# Supplementary material for: hoxa1a-Null Zebrafish as a Model for Studying HOXA1-Associated Heart Malformation in Bosley–Salih–Alorainy Syndrome
Source: Biology (Basel). 2023 Jun 23;12(7):899. doi: 10.3390/biology12070899 (PMC10376578; doi:10.3390/biology12070899)
Supplement: Supplementary file 1 [file biology-12-00899-s001.zip]

Archive with 5 entries (4 files):
- Original Gels/
- Original Gels/Figure 1B.png
- Original Gels/Figure 1C.png
- Revised Supplementary material.pdf
- Supplementary Video S1_High speed imaging in the heart of a hoxa1a-_- mutant and a wild-type fish (3dpf).mp4
